# Supplementary material for: An experimental study on the performance of collaborative filtering based on user reviews for large-scale datasets
Source: PeerJ Comput Sci. 2023 Aug 25;9:e1525. doi: 10.7717/peerj-cs.1525 (PMC10495999; doi:10.7717/peerj-cs.1525)
Supplement: Supplemental Information 1 — Python language is used and the environment as follows: * Spyder version: 5.2.2 None * Python version: 3.9.13 64-bit * Qt version: 5.9.7 * PyQt5 version: 5.9.2 * Operating System: Windows 10 [file peerj-cs-09-1525-s001.zip]

Archive with 4 entries (4 files):
- Code For Peerj/Building Lexicon.py
- Code For Peerj/Implicit rating using aspectBasedSentimentAnalysis.py
- Code For Peerj/Implicit rating using sentiment words.py
- Code For Peerj/Review Based Recommender System1.py
